# Supplementary material for: Evaluation of the Impact of Population Management on the Genetic Parameters of Selected Spiral-Horned Antelopes
Source: Biology (Basel). 2024 Feb 7;13(2):104. doi: 10.3390/biology13020104 (PMC10886411; doi:10.3390/biology13020104)
Supplement: Supplementary file 1 [file biology-13-00104-s001.zip]

Archive with 1 entries (1 files):
- biology-2825491-supplementary.pdf
